# Supplementary material for: Computational analysis of cortical neuronal excitotoxicity in a large animal model of neonatal brain injury
Source: J Neurodev Disord. 2022 Mar 29;14:26. doi: 10.1186/s11689-022-09431-3 (PMC8966144; doi:10.1186/s11689-022-09431-3)
Supplement: Supplementary file 2 — Additional file 2. [file 11689_2022_9431_MOESM2_ESM.xlsx]

## Sheet: Compartments
Name	Owner	Value	Units	Constant	Notes
EC		1		TRUE
Cyt		1		TRUE
N	Cyt	1		TRUE
ER	Cyt	1		TRUE
Mt	Cyt	1		TRUE	Mitochondria

## Sheet: Events
Name	Trigger	EventFcns	Active	Notes
Hx	time >= 120	O2_ec = 3.25;PP2 = 0	TRUE
Hx_PP2	time >=240	O2_ec = 3.25;PP2 = 1	TRUE

## Sheet: Parameters
Name	Scope	Value	Units	Constant	References
kf	srckinase829	1		TRUE
kf_1	srckinase829	1		TRUE
kf_2	srckinase829	1		TRUE
Stim	srckinase829	1		FALSE
kf_3	srckinase829	1		TRUE
kf_4	srckinase829	0.0001	1/second	TRUE
kf_5	srckinase829	0.2	1/second	TRUE
kf_6	srckinase829	1		TRUE
kf_7	srckinase829	1		TRUE
kf_8	srckinase829	1		TRUE
kf_9	srckinase829	1		TRUE
Ka_NMDAR_p_act	Ca_ec_Tr	0.0006		TRUE
Kf	Ca_ec_Tr	0.0001		TRUE
Ka_CP_AMPAR	Ca_ec_Tr	0.1		TRUE
Ka_VGCC	Ca_ec_Tr	0.1		TRUE
kf_NMDAR_p	NMDAR_DP	10		TRUE
Kf	Ca_CaM_Bd	0.001		TRUE
Kf	Ca_CaM_Dis	1		TRUE
Ka_ATP	SRC_P	100		TRUE
Ka_Ca_Cam	SRC_P	0.001		TRUE
Km_SRC	SRC_P	0.005		TRUE
Vm	SRC_P	0.01		TRUE
Ki_PP2	SRC_P	0.4		TRUE
Kf	SRC_p_DP	11		TRUE
Ka_Ca_CaM	CaMKII_Actn	0.001		TRUE
Km_CaMKII_inact	CaMKII_Actn	0.01		TRUE
Vm	CaMKII_Actn	0.001		TRUE
Kf	CAMKII_act_Inactn	1.15		TRUE
Ka_O2	ATP_mt_Tr	47		TRUE
Kf	ATP_mt_Tr	1.25		TRUE
Vm_Ca_CaM	PTP1B_Actn	0.001		TRUE
Km_PTP1B	PTP1B_Actn	0.05		TRUE
Ka_Ca_CaM	PTP1B_Actn	0.001		TRUE
Kf	PTP1B_Inactn	1		TRUE
Ka_Ca	PKC_P	0.1		TRUE
Km_PKC	PKC_P	0.05		TRUE
Vm	PKC_P	0.001		TRUE
Kf	PKC_p_DP	1.115		TRUE
Ka_ATP	NMDAR_P	10		TRUE
Ka_CaMKII_act	NMDAR_P	0.01		TRUE
Ka_PKC_act	NMDAR_P	1		TRUE
Ka_SRC_act	NMDAR_P	0.01		TRUE
Km_NMDAR	NMDAR_P	0.01		TRUE
Vm_I	NMDAR_P	0.015		TRUE
Kf	ERK_p_DP	1.1		TRUE
Ka_ATP	ERK_P	100		TRUE
Ka_MEK_p	ERK_P	0.005		TRUE
Km_ERK	ERK_P	0.01		TRUE
Vm	ERK_P	0.001		TRUE
Kf	ERK_p_Tr	1		TRUE
Kr	ERK_p_Tr	1		TRUE
Kf	ATP_Tr	1		TRUE
Kr	ATP_Tr	1		TRUE
Ka_ATP_n	CREB_n_P	100		TRUE
Ka_CaMKII_act_n	CREB_n_P	0.01		TRUE
Ka_CaMKIV_act_n	CREB_n_P	0.05		TRUE
Ka_ERK_p_n	CREB_n_P	0.01		TRUE
Km_CREB_n	CREB_n_P	0.01		TRUE
Vm	CREB_n_P	0.01		TRUE
Ka_CBP_p_n	BAX_Txn	0.01		TRUE	T
Ka_CREB_p_n	BAX_Txn	0.05		TRUE	T
Kf	BAX_Txn	0.01		TRUE	T
Kf	BAX_Trl	1		TRUE	T
Kf	BAX_Dgr	1		TRUE
Ka_CaMKK2_act_n	CaMKIV_Actn	0.01		TRUE
Ka_Ca_CaM_n	CaMKIV_Actn	0.01		TRUE
Km_CaMKIV_n	CaMKIV_Actn	0.01		TRUE
Vm	CaMKIV_Actn	0.005		TRUE
Kf	CaMKIV_act_Inactn	10		TRUE
Kf	CaMKII_act_Tr	1		TRUE
Kr	CaMKII_act_Tr	1		TRUE
Kf	RAF_p_DP	0.43		TRUE
Ka_ATP	RAF_P	100		TRUE
Ka_PKC_p	RAF_P	0.01		TRUE
Ka_SRC_p	RAF_P	0.01		TRUE
Km_RAF	RAF_P	0.01		TRUE
Vm	RAF_P	0.001		TRUE
Kf	MEK_p_DP	1.2		TRUE
Ka_ATP	MEK_P	100		TRUE
Ka_RAF_p	MEK_P	0.005		TRUE
Km_MEK	MEK_P	0.01		TRUE
Vm	MEK_P	0.001		TRUE
Kf	Ca_NA_Ex	1		TRUE
Kr	Ca_NA_Ex	1		TRUE
Ka_Ryr	ER_Ca_Tr	1		TRUE
Ka_SERCA	ER_Ca_Tr	2076		TRUE
Kf	ER_Ca_Tr	1		TRUE
Ka_IP3_Ca_Channel	ER_Ca_er_Tr	1		TRUE
Kf	ER_Ca_er_Tr	1		TRUE
Ka_Ca_CaM	CaMKK2_Actn	0.005		TRUE
Km_CaMKK2	CaMKK2_Actn	0.01		TRUE
Vm	CaMKK2_Actn	0.01		TRUE
Kf	srcKinase_inactivation_1_2_1	2		TRUE
Kf	Ca_Tr	2		TRUE
Kr	Ca_Tr	6		TRUE
Ka_ATP_n	CBP_n_P	100		TRUE
Ka_CaMKII_act_n	CBP_n_P	0.001		TRUE
Km_CBP_n	CBP_n_P	0.01		TRUE
Vm	CBP_n_P	0.001		TRUE
Kf	BAX_mRNA_n_Dgr	1.25		TRUE
Kf	CBP_n_DP	1.15		TRUE
Kf	CREB_p_DP	10		TRUE
Kf	ATP_DP	1		TRUE
Kf	ADP_Tr	1		TRUE
Kf	ADP_mt_P	1		TRUE
Ka_Glutamate_ec	NMDAR_p_Actn	0.5		TRUE
Km_NMDAR_p	NMDAR_p_Actn	0.1		TRUE
Vm_Glutamate_ec	NMDAR_p_Actn	0.01		TRUE
Kf	NMDAR_p_act_Inactn	0.5		TRUE
Km_SRC_act	SRC_inact_DP	0.1		TRUE
Vm_PTP1B_act	SRC_inact_DP	100		TRUE
Ka_PTP1B_act	SRC_inact_DP	0.001		TRUE
Km	SRC_p_Inact	0.01		TRUE
Vm	SRC_p_Inact	10		TRUE
kf_Ca	Ca_Dgr	1		TRUE
Km_NMDAR	NMDAR_C_P	0.01		TRUE
Vm_C	NMDAR_C_P	0.0015		TRUE
Kf	Ca_CaM_Tr	1		TRUE
Kr	Ca_CaM_Tr	1		TRUE
Kf	CaMKK2_act_Tr	1		TRUE
Kr	CaMKK2_act_Tr	1		TRUE
Kf	Ca_CaM_n_Dis	1		TRUE
Kf	Ca_n_CaM_n_Bd	1		TRUE
Kf	ADP_n_Tr	1		TRUE
Kr	ADP_n_Tr	1		TRUE
Kf	CP_AMPAR_Inactn	1		TRUE
Ka_Glutamate_ec	CP_AMPAR_Actn	0.5		TRUE
Km_CP_AMPAR	CP_AMPAR_Actn	0.1		TRUE
Vf_Glutamate_ec	CP_AMPAR_Actn	0.01		TRUE
Kf	VGCC_Inactn	1		TRUE
Ka_Glutamate	VGCC_Actn	0.5		TRUE
Km_VGCC	VGCC_Actn	0.1		TRUE
Vm_Glutamate_ec	VGCC_Actn	0.01		TRUE

## Sheet: Reactions
Name	Reaction	ReactionRate	Reversible	Active	Notes
Ca_ec_Tr	EC.Ca_ec + Cyt.NMDAR_p_act + Cyt.CP_AMPAR_open + Cyt.VGCC_open -> Cyt.Ca + Cyt.NMDAR_p_act + Cyt.CP_AMPAR_open + Cyt.VGCC_open	Kf*(1+NMDAR_p_act/Ka_NMDAR_p_act+VGCC_open/Ka_VGCC+CP_AMPAR_open/Ka_CP_AMPAR)*EC.Ca_ec	FALSE	TRUE
NMDAR_DP	Cyt.NMDAR_p -> Cyt.NMDAR	kf_NMDAR_p*Cyt.NMDAR_p	FALSE	TRUE
Ca_CaM_Bd	Cyt.Ca + Cyt.CaM -> Cyt.Ca_CaM	Kf*Cyt.Ca*Cyt.CaM	FALSE	TRUE
Ca_CaM_Dis	Cyt.Ca_CaM -> Cyt.Ca + Cyt.CaM	Kf*Cyt.Ca_CaM	FALSE	TRUE
SRC_P	Cyt.SRC + Cyt.Ca_CaM + Cyt.ATP + Cyt.PP2 -> Cyt.SRC_p + Cyt.Ca_CaM + Cyt.ATP + Cyt.PP2	((Vm * (1 + Ca_CaM/Ka_Ca_Cam) * (1 + ATP/Ka_ATP) )/(1 + PP2/Ki_PP2) * SRC) / (Km_SRC + SRC)	FALSE	TRUE	Catalytic_domain: INSIDE OF SH1. 2 subdomains with a catalytic cleft in the center. ATP binds in the catalytic cleft -> P transfer. Cleft forms activation loop (contains tyr419) which is the positive regulatory site for maximizing kinase activity. when activated, src is autophosphorylated at tyr419.
SRC_p_DP	Cyt.SRC_p -> Cyt.SRC	Kf * SRC_p	FALSE	TRUE	Tail: with the tyr530 residue which is a negative regulatory residue. this section can stick to the SH2 domain which inactivates src kinase because ligands can no longer reach SH2. IN this closed/inactive conformation the activation loop becomes very compact so the catalytic cleft and the tyr419 residues arent accessible. this prevents tyr419 autophosphorylation so no subsequent activation from h…
CaMKII_Actn	Cyt.CaMKII + Cyt.Ca_CaM -> Cyt.Ca_CaM + Cyt.CaMKII_act	Vm * (1+Ca_CaM/Ka_Ca_CaM) * CaMKII / (Km_CaMKII_inact + CaMKII)	FALSE	TRUE
CAMKII_act_Inactn	Cyt.CaMKII_act -> Cyt.CaMKII	Kf * CaMKII_act	FALSE	TRUE
ATP_mt_Tr	EC.O2_ec + Mt.ATP_mt -> EC.O2_ec + Cyt.ATP	Kf * (1 + EC.O2_ec/Ka_O2) * ATP_mt	FALSE	TRUE
PTP1B_Actn	Cyt.PTP1B + Cyt.Ca_CaM -> Cyt.PTP1B_act + Cyt.Ca_CaM	Vm_Ca_CaM*(1+Cyt.Ca_CaM/Ka_Ca_CaM)*Cyt.PTP1B/(Km_PTP1B+Cyt.PTP1B)	FALSE	TRUE
PTP1B_Inactn	Cyt.PTP1B_act -> Cyt.PTP1B	Kf*Cyt.PTP1B_act	FALSE	TRUE
PKC_P	Cyt.PKC + Cyt.Ca -> Cyt.PKC_p + Cyt.Ca	Vm*(1+Ca/Ka_Ca)*PKC/(Km_PKC+PKC)	FALSE	TRUE
PKC_p_DP	Cyt.PKC_p -> Cyt.PKC	Kf*PKC_p	FALSE	TRUE
NMDAR_P	Cyt.NMDAR + Cyt.CaMKII_act + Cyt.ATP + Cyt.PKC_p + Cyt.SRC_p -> Cyt.NMDAR_p + Cyt.CaMKII_act + Cyt.PKC_p + Cyt.SRC_p + Cyt.ATP	Vm_I*(1+Cyt.SRC_p/Ka_SRC_act)*(1+Cyt.PKC_p/Ka_PKC_act)*(1+Cyt.CaMKII_act/Ka_CaMKII_act)*(1+Cyt.ATP/Ka_ATP)*Cyt.NMDAR/(Km_NMDAR+Cyt.NMDAR)	FALSE	TRUE
ERK_p_DP	Cyt.ERK_p -> Cyt.ERK	Kf * ERK_p	FALSE	TRUE
ERK_P	Cyt.ERK + Cyt.ATP + Cyt.MEK_p -> Cyt.ERK_p + Cyt.MEK_p + Cyt.ATP	Vm * (1 + MEK_p/Ka_MEK_p) * (1 + ATP/Ka_ATP) * ERK / (Km_ERK + ERK)	FALSE	TRUE
ERK_p_Tr	Cyt.ERK_p <-> N.ERK_p_n	Kf*Cyt.ERK_p - Kr*N.ERK_p_n	TRUE	TRUE
ATP_Tr	Cyt.ATP <-> N.ATP_n	Kf*Cyt.ATP - Kr*N.ATP_n	TRUE	TRUE
CREB_n_P	N.CaMKII_act_n + N.CREB_n + N.ATP_n + N.CaMKIV_act_n + N.ERK_p_n -> N.CaMKII_act_n + N.CREB_p_n + N.ATP_n + N.CaMKIV_act_n + N.ERK_p_n	Vm * (1+ ERK_p_n/Ka_ERK_p_n) * (1 + CaMKII_act_n/Ka_CaMKII_act_n) * (1 + CaMKIV_act_n/Ka_CaMKIV_act_n) * (1 + ATP_n/Ka_ATP_n) * CREB_n / (Km_CREB_n + CREB_n)	FALSE	TRUE
BAX_Txn	N.CREB_p_n + N.CBP_p_n -> N.[pre-BAXt] + N.CREB_p_n + N.CBP_p_n	Kf * (1 + CBP_p_n/Ka_CBP_p_n) * (1 + CREB_p_n/Ka_CREB_p_n)	FALSE	TRUE
BAX_Trl	N.Spliceosome + N.[pre-BAXt] -> N.[pre-BAXt_Spliceosome]	Kf*N.[pre-BAXt]	FALSE	TRUE
BAX_Dgr	Cyt.BAX -> null	Kf*Cyt.BAX	FALSE	TRUE
CaMKIV_Actn	N.CaMKIV_n + N.CaMKK2_act_n + N.Ca_CaM_n -> N.CaMKIV_act_n + N.CaMKK2_act_n + N.Ca_CaM_n	Vm * (1 + CaMKK2_act_n/Ka_CaMKK2_act_n) * (1 + Ca_CaM_n/Ka_Ca_CaM_n) * CaMKIV_n / (Km_CaMKIV_n + CaMKIV_n)	FALSE	TRUE
CaMKIV_act_Inactn	N.CaMKIV_act_n -> N.CaMKIV_n	Kf*N.CaMKIV_act_n	FALSE	TRUE
CaMKII_act_Tr	Cyt.CaMKII_act <-> N.CaMKII_act_n	Kf*Cyt.CaMKII_act - Kr*N.CaMKII_act_n	TRUE	TRUE
RAF_p_DP	Cyt.RAF_p -> Cyt.RAF	Kf * RAF_p	FALSE	TRUE
RAF_P	Cyt.RAF + Cyt.SRC_p + Cyt.ATP + Cyt.PKC_p -> Cyt.RAF_p + Cyt.SRC_p + Cyt.PKC_p + Cyt.ATP	Vm * (1 + SRC_p/Ka_SRC_p) * (1 + PKC_p/Ka_PKC_p) * (1 + ATP/Ka_ATP) * RAF / (Km_RAF + RAF)	FALSE	TRUE
MEK_p_DP	Cyt.MEK_p -> Cyt.MEK	Kf * MEK_p	FALSE	TRUE
MEK_P	Cyt.MEK + Cyt.ATP + Cyt.RAF_p -> Cyt.MEK_p + Cyt.RAF_p + Cyt.ATP	Vm * (1 + RAF_p/Ka_RAF_p) * (1 + ATP/Ka_ATP) * MEK / (Km_MEK + MEK)	FALSE	TRUE
Ca_NA_Ex	N.Ca_n + ER.Na_er + N.[Na-Ca_Exchanger] <-> ER.Ca_er + N.Na_n + N.[Na-Ca_Exchanger]	Kf*N.Ca_n*ER.Na_er*N.[Na-Ca_Exchanger] - Kr*ER.Ca_er*N.Na_n*N.[Na-Ca_Exchanger]	TRUE	TRUE
ER_Ca_Tr	Cyt.Ca + ER.SERCA -> ER.Ca_er + ER.SERCA	Kf*(1+ER.SERCA/Ka_SERCA)*Cyt.Ca	FALSE	TRUE
ER_Ca_er_Tr	ER.Ca_er + ER.IP3_Ca_Channel + ER.Ryr -> Cyt.Ca + ER.IP3_Ca_Channel + ER.Ryr	Kf*(1+ER.IP3_Ca_Channel/Ka_IP3_Ca_Channel+ER.Ryr/Ka_Ryr)*ER.Ca_er	FALSE	TRUE
CaMKK2_Actn	Cyt.CaMKK2 + Cyt.Ca_CaM -> Cyt.CaMKK2_act + Cyt.Ca_CaM	Vm * (1 + Ca_CaM/Ka_Ca_CaM) * CaMKK2 / (Km_CaMKK2 + CaMKK2)	FALSE	TRUE
srcKinase_inactivation_1_2_1	Cyt.CaMKK2_act -> Cyt.CaMKK2	Kf * CaMKK2_act	FALSE	TRUE
Ca_Tr	Cyt.Ca <-> N.Ca_n	Kf*Cyt.Ca - Kr*N.Ca_n	TRUE	TRUE
CBP_n_P	N.CBP_n + N.CaMKII_act_n + N.ATP_n -> N.CBP_p_n + N.CaMKII_act_n + N.ATP_n	Vm * (1+CaMKII_act_n/Ka_CaMKII_act_n) *(1+ATP_n/Ka_ATP_n) * CBP_n / (Km_CBP_n + CBP_n)	FALSE	TRUE
BAX_mRNA_n_Dgr	N.[pre-BAXt] -> null	Kf*N.[pre-BAXt]	FALSE	TRUE
CBP_n_DP	N.CBP_p_n -> N.CBP_n	Kf * CBP_p_n	FALSE	TRUE
CREB_p_DP	N.CREB_p_n -> N.CREB_n	Kf*N.CREB_p_n	FALSE	TRUE
ATP_DP	Cyt.ATP -> Cyt.ADP	Kf * ATP	FALSE	TRUE
ADP_Tr	Cyt.ADP -> Mt.ADP_mt	Kf * ADP	FALSE	TRUE
ADP_mt_P	Mt.ADP_mt -> Mt.ATP_mt	Kf * ADP_mt	FALSE	TRUE
NMDAR_p_Actn	Cyt.NMDAR_p + EC.Glutamate_ec -> Cyt.NMDAR_p_act + EC.Glutamate_ec	Vm_Glutamate_ec * (1 + EC.Glutamate_ec/Ka_Glutamate_ec) * Cyt.NMDAR_p / ( Km_NMDAR_p + Cyt.NMDAR_p)	FALSE	TRUE
NMDAR_p_act_Inactn	Cyt.NMDAR_p_act -> Cyt.NMDAR	Kf * NMDAR_p_act	FALSE	TRUE
SRC_inact_DP	Cyt.SRC_inact + Cyt.PTP1B_act -> Cyt.SRC_p + Cyt.PTP1B_act	Vm_PTP1B_act * (1+Cyt.PTP1B_act/Ka_PTP1B_act) * Cyt.SRC_inact / ( Km_SRC_act + Cyt.SRC_inact )	FALSE	TRUE
SRC_p_Inact	Cyt.SRC_p -> Cyt.SRC_inact	Vm * Cyt.SRC_p / ( Km + Cyt.SRC_p )	FALSE	TRUE
Ca_Dgr	Cyt.Ca -> null	kf_Ca*Cyt.Ca	FALSE	TRUE
NMDAR_C_P	Cyt.NMDAR -> Cyt.NMDAR_p	Vm_C*Cyt.NMDAR/(Km_NMDAR+Cyt.NMDAR)	FALSE	TRUE
Ca_CaM_Tr	Cyt.Ca_CaM <-> N.Ca_CaM_n	Kf*Cyt.Ca_CaM - Kr*N.Ca_CaM_n	TRUE	TRUE
CaMKK2_act_Tr	Cyt.CaMKK2_act <-> N.CaMKK2_act_n	Kf*Cyt.CaMKK2_act - Kr*N.CaMKK2_act_n	TRUE	TRUE
Ca_CaM_n_Dis	N.Ca_CaM_n -> N.Ca_n + N.CaM_n	Kf*N.Ca_CaM_n	FALSE	TRUE
Ca_n_CaM_n_Bd	N.Ca_n + N.CaM_n -> N.Ca_CaM_n	Kf*N.Ca_n*N.CaM_n	FALSE	TRUE
ADP_n_Tr	N.ADP_n <-> Cyt.ADP	Kf * N.ADP_n - Kr * Cyt.ADP	TRUE	TRUE
Reaction_1	N.[pre-BAXt_Spliceosome] -> N.Spliceosome + N.BAXt	kf*N.[pre-BAXt_Spliceosome]	FALSE	TRUE
Reaction_2	N.BAXt -> null	kf_1*N.BAXt	FALSE	TRUE
Reaction_3	N.BAXt -> Cyt.BAX	kf_2*N.BAXt	FALSE	TRUE
Reaction_4	EC.[Excitotoxic release] -> EC.Glutamate_ec	kf_3*EC.[Excitotoxic release]	FALSE	TRUE
Reaction_5	EC.[Excitotoxic release] -> null	kf_4*EC.[Excitotoxic release]	FALSE	TRUE
Reaction_6	EC.Glutamate_ec -> null	kf_5*EC.Glutamate_ec	FALSE	TRUE
CP_AMPAR_Inactn	Cyt.CP_AMPAR_open -> Cyt.CP_AMPAR_closed	Kf*CP_AMPAR_open	FALSE	TRUE
CP_AMPAR_Actn	Cyt.CP_AMPAR_closed + EC.Glutamate_ec -> Cyt.CP_AMPAR_open + EC.Glutamate_ec	Vf_Glutamate_ec*(1+EC.Glutamate_ec/Ka_Glutamate_ec)*Cyt.CP_AMPAR_closed/(Km_CP_AMPAR+Cyt.CP_AMPAR_closed)	FALSE	TRUE
VGCC_Inactn	Cyt.VGCC_open -> Cyt.VGCC_closed	Kf * VGCC_open	FALSE	TRUE
VGCC_Actn	Cyt.VGCC_closed + EC.Glutamate_ec -> Cyt.VGCC_open + EC.Glutamate_ec	Vm_Glutamate_ec * ( 1 + EC.Glutamate_ec/Ka_Glutamate) * VGCC_closed / (Km_VGCC + VGCC_closed)	FALSE	TRUE

## Sheet: Species
Name	Scope	Value	Units	Constant	BoundaryCondition	Reference ID
Ca_ec	EC	1000	micromolarity	TRUE	FALSE	A
O2_ec	EC	125	micromolarity	FALSE	TRUE	B, S
Glutamate_ec	EC	0.01	micromolarity	FALSE	FALSE
Excitotoxic release	EC	0	micromolarity	FALSE	FALSE
NMDAR	Cyt	8.33	micromolarity	FALSE	FALSE	J
NMDAR_p	Cyt	0	micromolarity	FALSE	FALSE
Ca	Cyt	0	micromolarity	FALSE	FALSE	C, H, K
CaM	Cyt	10	micromolarity	FALSE	FALSE	C, N, P
Ca_CaM	Cyt	0	micromolarity	FALSE	FALSE
SRC	Cyt	1	micromolarity	FALSE	FALSE
SRC_p	Cyt	0	micromolarity	FALSE	FALSE
CaMKII	Cyt	10	micromolarity	FALSE	FALSE	C, N, P
CaMKII_act	Cyt	0	micromolarity	FALSE	FALSE
PTP1B_act	Cyt	0	micromolarity	FALSE	FALSE
ATP	Cyt	0	micromolarity	FALSE	FALSE	F
ADP	Cyt	0	micromolarity	FALSE	FALSE
PTP1B	Cyt	1	micromolarity	FALSE	FALSE
PKC	Cyt	500	micromolarity	FALSE	FALSE
PKC_p	Cyt	0	micromolarity	FALSE	FALSE
ERK	Cyt	1	micromolarity	FALSE	FALSE	R
ERK_p	Cyt	0	micromolarity	FALSE	FALSE
BAX	Cyt	0	micromolarity	FALSE	FALSE	G
RAF	Cyt	13	micromolarity	FALSE	FALSE
RAF_p	Cyt	0	micromolarity	FALSE	FALSE
MEK	Cyt	1	micromolarity	FALSE	FALSE	Q
MEK_p	Cyt	0	micromolarity	FALSE	FALSE
CaMKK2	Cyt	1	micromolarity	FALSE	FALSE
CaMKK2_act	Cyt	0	micromolarity	FALSE	FALSE
NMDAR_p_act	Cyt	0	micromolarity	FALSE	FALSE
SRC_inact	Cyt	0	micromolarity	FALSE	FALSE
PP2	Cyt	0	micromolarity	FALSE	FALSE	M, N, O
CP_AMPAR_closed	Cyt	1	micromolarity	FALSE	FALSE	E, M
CP_AMPAR_open	Cyt	0	micromolarity	FALSE	FALSE
VGCC_closed	Cyt	1	micromolarity	FALSE	FALSE
VGCC_open	Cyt	0	micromolarity	FALSE	FALSE
ERK_p_n	N	0	micromolarity	FALSE	FALSE
ATP_n	N	0	micromolarity	FALSE	FALSE
ADP_n	N	0	micromolarity	FALSE	FALSE
CREB_n	N	1	micromolarity	FALSE	FALSE
CREB_p_n	N	0	micromolarity	FALSE	FALSE
pre-BAXt	N	0	micromolarity	FALSE	FALSE
CaMKIV_act_n	N	0	micromolarity	FALSE	FALSE
CaMKII_act_n	N	0	micromolarity	FALSE	FALSE
Na-Ca_Exchanger	N	1	micromolarity	FALSE	FALSE	L, M
Na_n	N	1	micromolarity	TRUE	FALSE
Ca_n	N	0	micromolarity	FALSE	FALSE
CBP_n	N	1	micromolarity	FALSE	FALSE
CBP_p_n	N	0	micromolarity	FALSE	FALSE
CaMKIV_n	N	1	micromolarity	FALSE	FALSE
Ca_CaM_n	N	0	micromolarity	FALSE	FALSE
CaMKK2_act_n	N	0	micromolarity	FALSE	FALSE
CaM_n	N	0	micromolarity	FALSE	FALSE
Spliceosome	N	1	micromolarity	FALSE	FALSE
pre-BAXt_Spliceosome	N	0	micromolarity	FALSE	FALSE
BAXt	N	0	micromolarity	FALSE	FALSE
Ca_er	ER	0	micromolarity	FALSE	FALSE
Na_er	ER	1	micromolarity	TRUE	FALSE
SERCA	ER	2076	micromolarity	TRUE	FALSE	L, M
IP3_Ca_Channel	ER	0.337	micromolarity	TRUE	FALSE	J
Ryr	ER	0	micromolarity	TRUE	FALSE
ATP_mt	Mt	1	micromolarity	TRUE	TRUE
ADP_mt	Mt	0	micromolarity	FALSE	FALSE

## Sheet: Reference Key
Reference ID	Article
A	Lopes, J. P., & Cunha, R. A. (2019). What is the extracellular calcium concentration within brain synapses? Journal of Neurochemistry, 149(4), 435–437. https://doi.org/10.1111/jnc.14696
B	Ebbesen, P., Eckardt, K. U., Ciampor, F., & Pettersen, E. O. (2004). Linking measured intercellular oxygen concentration to human cell functions. Acta Oncologica, 43(6), 598–600. https://doi.org/10.1080/02841860410020220
C	Shifman, J. M., Choi, M. H., Mihalas, S., Mayo, S. L., & Kennedy, M. B. (2006). Ca2+/calmodulin-dependent protein kinase II (CaMKII) is activated by calmodulin with two bound calciums. Proceedings of the National Academy of Sciences, 103(38), 13968–13973. https://doi.org/10.1073/pnas.0606433103
D	Dawson AP, Lea EJA, Irvine RF. Kinetic model of the inositol trisphosphate receptor that shows both steady-state and quantal patterns of Ca2+ release from intracellular stores. Biochem J. 2003;370:621-9. doi: 10.1042/bj20021289. PubMed PMID: WOS:000181471700027.
E	Masugi-Tokita M, Tarusawa E, Watanabe M, Molnar E, Fujimoto K, Shigemoto R. Number and density of AMPA receptors in individual synapses in the rat cerebellum as revealed by SDS-digested freeze-fracture replica labeling. Journal of Neuroscience. 2007;27(8):2135-44. doi: 10.1523/jneurosci.2861-06.2007. PubMed PMID: WOS:000244381400033.
F	Chander, B. S., & Chakravarthy, V. S. (2012b). A Computational Model of Neuro-Glio-Vascular Loop Interactions. PLoS ONE, 7(11), e48802. https://doi.org/10.1371/journal.pone.0048802
G	Chen, C., Cui, J., Lu, H., Wang, R., Zhang, S., & Shen, P. (2007). Modeling of the Role of a Bax-Activation Switch in the Mitochondrial Apoptosis Decision. Biophysical Journal, 92(12), 4304–4315. https://doi.org/10.1529/biophysj.106.099606
H	Chander, B. S., & Chakravarthy, V. S. (2012). A Computational Model of Neuro-Glio-Vascular Loop Interactions. PLoS ONE, 7(11), e48802. https://doi.org/10.1371/journal.pone.0048802
I	Samtleben, S., Jaepel, J., Fecher, C., Andreska, T., Rehberg, M., & Blum, R. (2013). Direct Imaging of ER Calcium with Targeted-Esterase Induced Dye Loading (TED). Journal of Visualized Experiments, 75. https://doi.org/10.3791/50317
J	Gallimore, A. R., Kim, T., Tanaka-Yamamoto, K., & de Schutter, E. (2018). Switching On Depression and Potentiation in the Cerebellum. Cell Reports, 22(3), 722–733. https://doi.org/10.1016/j.celrep.2017.12.084
K	Schmidt, H., Stiefel, K. M., Racay, P., Schwaller, B., & Eilers, J. (2003). Mutational analysis of dendritic Ca2+ kinetics in rodent Purkinje cells: role of parvalbumin and calbindin D28k. The Journal of Physiology, 551(1), 13–32. https://doi.org/10.1113/jphysiol.2002.035824
L	Doi, T. (2005). Inositol 1,4,5-Trisphosphate-Dependent Ca2+ Threshold Dynamics Detect Spike Timing in Cerebellar Purkinje Cells. Journal of Neuroscience, 25(4), 950–961. https://doi.org/10.1523/jneurosci.2727-04.2005
M	Antunes, G., & de Schutter, E. (2012). A Stochastic Signaling Network Mediates the Probabilistic Induction of Cerebellar Long-Term Depression. Journal of Neuroscience, 32(27), 9288–9300. https://doi.org/10.1523/jneurosci.5976-11.2012
N	Kawaguchi, S. Y., & Hirano, T. (2013). Gating of long-term depression by Ca2+/calmodulin-dependent protein kinase II through enhanced cGMP signalling in cerebellar Purkinje cells. The Journal of Physiology, 591(7), 1707–1730. https://doi.org/10.1113/jphysiol.2012.245787
O	Kawaguchi, S. Y., Nagasaki, N., & Hirano, T. (2011). Dynamic impact of temporal context of Ca2+ signals on inhibitory synaptic plasticity. Scientific Reports, 1(1). https://doi.org/10.1038/srep00143
P	Kitagawa, Y., Hirano, T., & Kawaguchi, S. (2009). Prediction and validation of a mechanism to control the threshold for inhibitory synaptic plasticity. Molecular Systems Biology, 5(1), 280. https://doi.org/10.1038/msb.2009.39
Q	Fujioka, A., Terai, K., Itoh, R. E., Aoki, K., Nakamura, T., Kuroda, S., Nishida, E., & Matsuda, M. (2006). Dynamics of the Ras/ERK MAPK Cascade as Monitored by Fluorescent Probes. Journal of Biological Chemistry, 281(13), 8917–8926. https://doi.org/10.1074/jbc.m509344200
R	Yamada, S., Taketomi, T., & Yoshimura, A. (2004). Model analysis of difference between EGF pathway and FGF pathway. Biochemical and Biophysical Research Communications, 314(4), 1113–1120. https://doi.org/10.1016/j.bbrc.2004.01.009
S	Banaji, M., Mallet, A., Elwell, C. E., Nicholls, P., & Cooper, C. E. (2008). A Model of Brain Circulation and Metabolism: NIRS Signal Changes during Physiological Challenges. PLoS Computational Biology, 4(11), e1000212. https://doi.org/10.1371/journal.pcbi.1000212
T	Chen, E. P., Song, R. S., & Chen, X. (2019). Mathematical model of hypoxia and tumor signaling interplay reveals the importance of hypoxia and cell-to-cell variability in tumor growth inhibition. BMC Bioinformatics, 20(1). https://doi.org/10.1186/s12859-019-3098-5
